# Supplementary material for: Complete genome sequencing and analysis of endophytic Sphingomonas sp. LK11 and its potential in plant growth
Source: 3 Biotech. 2018 Aug 28;8(9):389. doi: 10.1007/s13205-018-1403-z (PMC6111035; doi:10.1007/s13205-018-1403-z)
Supplement: Supplementary file 3 — Supplementary material 3 (XLS 99 KB) [file 13205_2018_1403_MOESM3_ESM.xls]

## Sheet: geneset1468568473
Table S 3. Unique genes present in Sphingomonas sp. LK11 genome
Gene Locus	Product	GC%	Sequence length
AV944_00015	antitoxin	0.639	180
AV944_00145	2-dehydro-3-deoxygluconokinase	0.696	900
AV944_00165	hypothetical protein	0.701	324
AV944_00185	hypothetical protein	0.71	207
AV944_00190	chemotaxis protein	0.659	1767
AV944_00265	hypothetical protein	0.613	375
AV944_00285	hypothetical protein	0.697	621
AV944_00305	RNA polymerase subunit sigma-2	0.73	564
AV944_00310	heavy metal resistance protein	0.707	444
AV944_00315	hypothetical protein	0.74	288
AV944_00320	hypothetical protein	0.657	429
AV944_00325	hypothetical protein	0.635	849
AV944_00335	hypothetical protein	0.685	1611
AV944_00340	hypothetical protein	0.659	264
AV944_00350	hypothetical protein	0.645	927
AV944_00355	hypothetical protein	0.712	570
AV944_00360	hypothetical protein	0.68	465
AV944_00365	hypothetical protein	0.693	348
AV944_00370	hypothetical protein	0.621	507
AV944_00375	hypothetical protein	0.664	2151
AV944_00380	hypothetical protein	0.668	813
AV944_00385	hypothetical protein	0.648	3009
AV944_00405	hypothetical protein	0.686	3708
AV944_00410	hypothetical protein	0.697	426
AV944_00415	hypothetical protein	0.729	321
AV944_00420	hypothetical protein	0.628	438
AV944_00425	hypothetical protein	0.659	390
AV944_00430	hypothetical protein	0.689	540
AV944_00435	hypothetical protein	0.69	348
AV944_00440	hypothetical protein	0.695	321
AV944_00445	hypothetical protein	0.677	297
AV944_00450	capsid protein	0.644	1260
AV944_00455	peptidase S14	0.678	735
AV944_00460	portal protein	0.663	1341
AV944_00465	terminase	0.669	1857
AV944_00470	hypothetical protein	0.676	432
AV944_00475	hypothetical protein	0.699	216
AV944_00480	hypothetical protein	0.667	237
AV944_00485	hypothetical protein	0.684	579
AV944_00490	hypothetical protein	0.667	225
AV944_00495	hypothetical protein	0.717	297
AV944_00505	hypothetical protein	0.632	345
AV944_00510	hypothetical protein	0.647	204
AV944_00515	hypothetical protein	0.669	387
AV944_00525	hypothetical protein	0.601	348
AV944_00530	hypothetical protein	0.664	450
AV944_00535	hypothetical protein	0.692	351
AV944_00540	hypothetical protein	0.669	477
AV944_00545	hypothetical protein	0.614	492
AV944_00550	hypothetical protein	0.71	459
AV944_00555	hypothetical protein	0.626	246
AV944_00560	hypothetical protein	0.678	366
AV944_00565	hypothetical protein	0.629	213
AV944_00570	hypothetical protein	0.632	204
AV944_00575	hypothetical protein	0.646	342
AV944_00580	hypothetical protein	0.621	261
AV944_00585	hypothetical protein	0.655	744
AV944_00590	hypothetical protein	0.619	231
AV944_00595	hypothetical protein	0.65	309
AV944_00600	hypothetical protein	0.646	1332
AV944_00620	hypothetical protein	0.56	291
AV944_00755	hypothetical protein	0.722	711
AV944_00760	tryptophan halogenase	0.67	1548
AV944_00765	hypothetical protein	0.654	2832
AV944_00780	cellulosome protein	0.676	2598
AV944_00790	family 31 glucosidase	0.662	2055
AV944_00795	hypothetical protein	0.68	1026
AV944_00840	lactoylglutathione lyase	0.595	519
AV944_00895	hypothetical protein	0.657	525
AV944_00915	hypothetical protein	0.7	267
AV944_00930	hypothetical protein	0.703	1293
AV944_00935	DeoR family transcriptional regulator	0.68	756
AV944_00940	TonB-dependent receptor	0.651	2796
AV944_00970	hypothetical protein	0.659	1518
AV944_00980	cyclic nucleotide-binding protein	0.706	717
AV944_00995	hypothetical protein	0.671	1482
AV944_01000	hypothetical protein	0.68	1209
AV944_01010	hypothetical protein	0.582	261
AV944_01120	hypothetical protein	0.669	384
AV944_01175	hypothetical protein	0.69	468
AV944_01180	hypothetical protein	0.65	363
AV944_01185	hypothetical protein	0.66	453
AV944_01220	hydrolase	0.684	957
AV944_01225	hypothetical protein	0.648	756
AV944_01290	hypothetical protein	0.721	348
AV944_01365	hypothetical protein	0.663	1266
AV944_01375	hypothetical protein	0.677	405
AV944_01380	hypothetical protein	0.68	291
AV944_01385	hypothetical protein	0.685	648
AV944_01410	beta-glucanase	0.684	1104
AV944_01425	hypothetical protein	0.661	831
AV944_01435	transposase	0.649	390
AV944_01440	transposase	0.638	348
AV944_01445	aminoglycoside 3-N-acetyltransferase	0.612	786
AV944_01455	hypothetical protein	0.586	297
AV944_01460	hypothetical protein	0.648	768
AV944_01470	TonB-dependent receptor	0.673	2421
AV944_01485	hypothetical protein	0.641	384
AV944_01495	hypothetical protein	0.706	204
AV944_01500	cysteine ABC transporter permease	0.722	1599
AV944_01505	ABC transporter ATP-binding protein	0.729	1632
AV944_01510	cytochrome d terminal oxidase subunit 1	0.668	1569
AV944_01515	cytochrome d ubiquinol oxidase subunit 2	0.666	1140
AV944_01525	hypothetical protein	0.682	537
AV944_01530	Fis family transcriptional regulator	0.7	1038
AV944_01580	hypothetical protein	0.546	339
AV944_01585	hypothetical protein	0.545	213
AV944_01620	hypothetical protein	0.69	1572
AV944_01630	hypothetical protein	0.661	366
AV944_01720	hypothetical protein	0.713	543
AV944_01745	hypothetical protein	0.677	1143
AV944_01750	hypothetical protein	0.654	471
AV944_01765	hypothetical protein	0.705	468
AV944_01800	acetyltransferase	0.692	549
AV944_01805	hypothetical protein	0.642	285
AV944_01905	hypothetical protein	0.653	591
AV944_01940	hypothetical protein	0.646	2142
AV944_01975	hypothetical protein	0.718	1032
AV944_02065a	electron transfer flavoprotein subunit bet	0.672	930
AV944_02110	hypothetical protein	0.712	375
AV944_02130	two-component system response regulator	0.688	600
AV944_02135	histidine kinase	0.731	1566
AV944_02210	hypothetical protein	0.732	684
AV944_02265	lysophospholipase	0.708	978
AV944_02285	glycosyl hydrolase	0.69	1521
AV944_02435	hypothetical protein	0.606	480
AV944_02495	hypothetical protein	0.696	204
AV944_02510	glutathione transferase	0.565	414
AV944_02540	deoxyribodipyrimidine photolyase	0.706	933
AV944_02565	hypothetical protein	0.689	756
AV944_02585	transposase	0.598	348
AV944_02590	transposase	0.641	390
AV944_02595	hypothetical protein	0.593	1650
AV944_02605	hypothetical protein	0.696	570
AV944_02650	hypothetical protein	0.667	327
AV944_02655	hypothetical protein	0.639	465
AV944_02875	hypothetical protein	0.646	441
AV944_02970	DNA mismatch repair protein MutT	0.684	411
AV944_02975	hypothetical protein	0.719	771
AV944_03005	hypothetical protein	0.671	1137
AV944_03040	hypothetical protein	0.669	1479
AV944_03045	hypothetical protein	0.668	1017
AV944_03110	TonB-dependent receptor	0.678	2163
AV944_03115	hypothetical protein	0.71	1425
AV944_03180	hypothetical protein	0.704	405
AV944_03225	hypothetical protein	0.586	324
AV944_03230	hypothetical protein	0.599	456
AV944_03235	hypothetical protein	0.575	897
AV944_03240	hypothetical protein	0.612	792
AV944_03245	hypothetical protein	0.511	507
AV944_03250	hypothetical protein	0.58	348
AV944_03255	hypothetical protein	0.601	1761
AV944_03280	hypothetical protein	0.659	630
AV944_03295	hypothetical protein	0.723	552
AV944_03300	hypothetical protein	0.628	594
AV944_03305	hypothetical protein	0.693	345
AV944_03365	hypothetical protein	0.677	567
AV944_03510	hypothetical protein	0.715	1512
AV944_03550	flagellin	0.629	867
AV944_03560	hypothetical protein	0.698	1227
AV944_03675	hypothetical protein	0.672	372
AV944_03710	hypothetical protein	0.671	762
AV944_03770	hypothetical protein	0.708	339
AV944_03795	hypothetical protein	0.648	213
AV944_03840	hypothetical protein	0.645	510
AV944_03845	hypothetical protein	0.651	249
AV944_03880	hypothetical protein	0.711	816
AV944_03935	hypothetical protein	0.715	987
AV944_03985	hypothetical protein	0.643	549
AV944_03990	hypothetical protein	0.669	450
AV944_04005	hypothetical protein	0.635	192
AV944_04025	hypothetical protein	0.658	240
AV944_04035	hypothetical protein	0.667	225
AV944_04065	hypothetical protein	0.625	453
AV944_04070	hypothetical protein	0.69	1011
AV944_04100	hypothetical protein	0.683	183
AV944_04105	hypothetical protein	0.672	1950
AV944_04110	hypothetical protein	0.657	324
AV944_04125	phosphonate ABC transporter ATP-binding protein	0.664	678
AV944_04130	transporter	0.678	2424
AV944_04135	transporter	0.674	2412
AV944_04220	chemotaxis protein	0.666	1905
AV944_04225	chemotaxis protein	0.657	1674
AV944_04250	pyruvate dehydrogenase	0.67	1725
AV944_04260	glycosyl hydrolase	0.655	1959
AV944_04270	hypothetical protein	0.738	480
AV944_04365	transglutaminase	0.688	2088
AV944_04395	hypothetical protein	0.724	402
AV944_04410	hypothetical protein	0.68	522
AV944_04415	hypothetical protein	0.659	375
AV944_04425	hybrid sensor histidine kinase/response regulator	0.691	2439
AV944_04430	hypothetical protein	0.66	420
AV944_04435	MBL fold metallo-hydrolase	0.685	855
AV944_04445	TonB-dependent receptor	0.634	2085
AV944_04455	hypoxanthine phosphoribosyltransferase	0.618	552
AV944_04490	hypothetical protein	0.678	618
AV944_04570	hypothetical protein	0.678	720
AV944_04595	hypothetical protein	0.708	390
AV944_04615	hypothetical protein	0.655	507
AV944_04645	hypothetical protein	0.718	408
AV944_04675	hypothetical protein	0.675	231
AV944_04720	hypothetical protein	0.603	297
AV944_04740	peptidase S10	0.66	1482
AV944_04995	hypothetical protein	0.574	183
AV944_05065	lysine transporter LysE	0.678	621
AV944_05130	beta-galactosidase	0.659	3108
AV944_05175	hypothetical protein	0.656	393
AV944_05180	hypothetical protein	0.679	417
AV944_05220	aminoglycoside 6-acetyltransferase	0.667	417
AV944_05290	hypothetical protein	0.588	267
AV944_05300	hypothetical protein	0.641	504
AV944_05340	hypothetical protein	0.66	594
AV944_05415	undecaprenyl-diphosphatase	0.676	828
AV944_05420	transporter	0.664	1929
AV944_05455	hypothetical protein	0.662	390
AV944_05495	hypothetical protein	0.733	288
AV944_05535	MerR family transcriptional regulator	0.679	780
AV944_05625	hypothetical protein	0.65	363
AV944_05665	acetylornithine deacetylase	0.687	1170
AV944_05715	signal protein	0.662	1881
AV944_05720	phosphatidylserine decarboxylase	0.649	864
AV944_05725	glutamate-1-semialdehyde 2 1-aminomutase	0.667	1680
AV944_05730	hypothetical protein	0.606	624
AV944_05735	SAM-dependent methyltransferase	0.652	678
AV944_05740	hypothetical protein	0.71	276
AV944_05745	hypothetical protein	0.685	267
AV944_05850	hypothetical protein	0.644	1905
AV944_05855	hypothetical protein	0.62	1143
AV944_05885	hypothetical protein	0.543	453
AV944_05890	hypothetical protein	0.574	336
AV944_05895	hypothetical protein	0.641	357
AV944_06025	glycerol-3-phosphatase	0.694	663
AV944_06120	hypothetical protein	0.664	2049
AV944_06165	MFS transporter	0.689	1305
AV944_06195	LacI family transcriptional regulator	0.719	1029
AV944_06200	fructose-bisphosphatase	0.659	1020
AV944_06245	D-mannonate oxidoreductase	0.693	1125
AV944_06265	MarR family transcriptional regulator	0.671	456
AV944_06300	TonB-dependent receptor	0.675	2268
AV944_06305	hypothetical protein	0.669	1488
AV944_06365	TonB-dependent receptor	0.653	2121
AV944_06385	hypothetical protein	0.677	1770
AV944_06445	hypothetical protein	0.718	444
AV944_06490	hypothetical protein	0.682	327
AV944_06575	hypothetical protein	0.6	1734
AV944_06580	hypothetical protein	0.57	495
AV944_06585	hypothetical protein	0.561	417
AV944_06590	hypothetical protein	0.564	234
AV944_06595	hypothetical protein	0.569	225
AV944_06600	hypothetical protein	0.583	744
AV944_06605	hypothetical protein	0.57	558
AV944_06610	glycoside hydrolase	0.604	594
AV944_06615	hypothetical protein	0.571	312
AV944_06620	hypothetical protein	0.574	195
AV944_06625	hypothetical protein	0.52	246
AV944_06630	hypothetical protein	0.555	795
AV944_06635	hypothetical protein	0.572	297
AV944_06640	hypothetical protein	0.587	264
AV944_06645	hypothetical protein	0.544	228
AV944_06650	hypothetical protein	0.582	273
AV944_06655	hypothetical protein	0.628	333
AV944_06665	hypothetical protein	0.579	1302
AV944_06670	hypothetical protein	0.565	630
AV944_06675	hypothetical protein	0.581	1173
AV944_06680	hypothetical protein	0.568	546
AV944_06685	hypothetical protein	0.546	207
AV944_06690	hypothetical protein	0.663	315
AV944_06695	hypothetical protein	0.59	402
AV944_06700	hypothetical protein	0.536	375
AV944_06705	hypothetical protein	0.569	432
AV944_06710	hypothetical protein	0.596	183
AV944_06715	hypothetical protein	0.594	2799
AV944_06720	hypothetical protein	0.611	411
AV944_06725	hypothetical protein	0.571	678
AV944_06730	hypothetical protein	0.571	438
AV944_06735	hypothetical protein	0.593	7830
AV944_06740	hypothetical protein	0.542	240
AV944_06745	hypothetical protein	0.579	330
AV944_06750	hypothetical protein	0.587	414
AV944_06755	hypothetical protein	0.614	381
AV944_06760	hypothetical protein	0.645	186
AV944_06765	hypothetical protein	0.486	762
AV944_06770	hypothetical protein	0.541	603
AV944_06775	hypothetical protein	0.605	372
AV944_06780	hypothetical protein	0.701	402
AV944_06785	hypothetical protein	0.587	189
AV944_06800	hypothetical protein	0.64	1821
AV944_06805	hypothetical protein	0.537	441
AV944_06810	hypothetical protein	0.506	180
AV944_06815	hypothetical protein	0.6	423
AV944_06820	hypothetical protein	0.596	255
AV944_06825	hypothetical protein	0.616	645
AV944_06830	hypothetical protein	0.652	210
AV944_06835	DNA repair protein	0.634	1269
AV944_06840	hypothetical protein	0.645	417
AV944_06850	hypothetical protein	0.613	537
AV944_06855	hypothetical protein	0.611	303
AV944_06860	hypothetical protein	0.64	339
AV944_06865	hypothetical protein	0.682	267
AV944_06870	hypothetical protein	0.658	231
AV944_06875	hypothetical protein	0.624	564
AV944_06880	hypothetical protein	0.658	348
AV944_06885	hypothetical protein	0.667	624
AV944_06890	hypothetical protein	0.649	570
AV944_06895	hypothetical protein	0.695	249
AV944_06900	hybrid sensor histidine kinase/response regulator	0.607	2082
AV944_06905	hypothetical protein	0.615	1923
AV944_06915	hypothetical protein	0.6	210
AV944_06920	hypothetical protein	0.596	339
AV944_06935	hypothetical protein	0.651	186
AV944_06940	hypothetical protein	0.548	312
AV944_06955	beta-glucosidase	0.643	1446
AV944_07050	peptidase	0.644	2109
AV944_07060	alpha/beta hydrolase	0.693	1020
AV944_07095	hypothetical protein	0.676	3381
AV944_07100	hypothetical protein	0.698	354
AV944_07105	hypothetical protein	0.669	366
AV944_07120	diguanylate cyclase	0.67	2265
AV944_07130	RND transporter	0.687	1077
AV944_07145	chemotaxis protein	0.658	1908
AV944_07175	hypothetical protein	0.709	645
AV944_07200	TonB-dependent receptor	0.65	3042
AV944_07210	hypothetical protein	0.644	303
AV944_07215	hypothetical protein	0.641	1554
AV944_07235	histidine kinase	0.698	1356
AV944_07240	two-component system response regulator	0.656	672
AV944_07265	hypothetical protein	0.622	201
AV944_07285	hypothetical protein	0.656	1722
AV944_07290	TonB-dependent receptor	0.664	2025
AV944_07295	hypothetical protein	0.606	444
AV944_07300	hypothetical protein	0.564	234
AV944_07330	hypothetical protein	0.716	750
AV944_07345	hypothetical protein	0.603	234
AV944_07390	hypothetical protein	0.729	354
AV944_07405	hypothetical protein	0.675	231
AV944_07440	MarR family transcriptional regulator	0.593	447
AV944_07445	hypothetical protein	0.602	447
AV944_07570	hypothetical protein	0.669	375
AV944_07680	AraC family transcriptional regulator	0.626	1014
AV944_07685	alanine-phosphoribitol ligase	0.65	1221
AV944_07690	hypothetical protein	0.658	465
AV944_07695	phenol degradation protein meta	0.642	924
AV944_07700	FAD-dependent oxidoreductase	0.683	1596
AV944_07705	short-chain dehydrogenase	0.667	792
AV944_07755	aliphatic nitrilase	0.662	1011
AV944_07770 3	4-dihydroxy-2-butanone 4-phosphate synthase	0.652	1125
AV944_07775	hypothetical protein	0.617	261
AV944_07790	hypothetical protein	0.632	666
AV944_07800	hypothetical protein	0.669	1116
AV944_07815	hypothetical protein	0.653	570
AV944_07820	hypothetical protein	0.596	1167
AV944_07825	hypothetical protein	0.66	978
AV944_07830	hypothetical protein	0.677	1137
AV944_07835	hypothetical protein	0.659	372
AV944_07870	hypothetical protein	0.665	645
AV944_07895	structural protein MipA	0.66	855
AV944_07900	TonB-dependent receptor	0.647	2133
AV944_07940	peroxidase	0.678	2265
AV944_07950	hypothetical protein	0.679	2796
AV944_07955	beta-galactosidase	0.691	2880
AV944_07960	hypothetical protein	0.651	1116
AV944_07965	alpha-N-acetylglucosaminidase	0.675	2295
AV944_07970	TonB-dependent receptor	0.644	2730
AV944_07975	hypothetical protein	0.634	2787
AV944_07980	hypothetical protein	0.71	987
AV944_07985	RNA polymerase subunit sigma-70	0.657	507
AV944_07990	TonB-dependent receptor	0.631	2730
AV944_07995	hypothetical protein	0.714	717
AV944_08000	hypothetical protein	0.714	1833
AV944_08005	hypothetical protein	0.726	888
AV944_08015	hypothetical protein	0.692	663
AV944_08020	hypothetical protein	0.653	906
AV944_08025	hypothetical protein	0.687	996
AV944_08055	hypothetical protein	0.685	726
AV944_08065	Fis family transcriptional regulator	0.719	1209
AV944_08080	hypothetical protein	0.694	759
AV944_08095	histidine kinase	0.672	387
AV944_08100	chemotaxis protein	0.679	3390
AV944_08105	histidine kinase	0.599	576
AV944_08185	hypothetical protein	0.551	234
AV944_08290	hypothetical protein	0.682	636
AV944_08295	hypothetical protein	0.645	681
AV944_08310	hypothetical protein	0.658	456
AV944_08335	hypothetical protein	0.702	399
AV944_08350	hypothetical protein	0.665	594
AV944_08355	hypothetical protein	0.673	312
AV944_08440	multidrug ABC transporter ATP-binding protein	0.674	1791
AV944_08445	subtilase	0.662	2028
AV944_08450	hypothetical protein	0.642	639
AV944_08455	hypothetical protein	0.684	456
AV944_08460	hypothetical protein	0.671	438
AV944_08465	hypothetical protein	0.639	2946
AV944_08470	hypothetical protein	0.67	537
AV944_08475	hypothetical protein	0.634	636
AV944_08480	hypothetical protein	0.653	516
AV944_08485	hypothetical protein	0.657	516
AV944_08490	hypothetical protein	0.65	351
AV944_08495	hypothetical protein	0.637	741
AV944_08500	hypothetical protein	0.678	459
AV944_08505	hypothetical protein	0.655	1134
AV944_08510	hypothetical protein	0.63	1749
AV944_08515	hypothetical protein	0.644	1155
AV944_08520	hypothetical protein	0.61	1953
AV944_08525	hypothetical protein	0.626	609
AV944_08530	hypothetical protein	0.626	993
AV944_08535	hypothetical protein	0.644	717
AV944_08540	hypothetical protein	0.608	651
AV944_08545	hypothetical protein	0.607	405
AV944_08580	hypothetical protein	0.638	654
AV944_08585	NAD(P)H dehydrogenase	0.617	579
AV944_08595	hypothetical protein	0.643	891
AV944_08610	hypothetical protein	0.583	324
AV944_08615	hypothetical protein	0.607	252
AV944_08620	hypothetical protein	0.599	222
AV944_08635	hypothetical protein	0.672	765
AV944_08640	hypothetical protein	0.7	2400
AV944_08645	hypothetical protein	0.706	729
AV944_08650	spore coat protein U	0.679	468
AV944_08660	DNA alkylation repair protein	0.673	1107
AV944_08675	alpha-N-arabinofuranosidase	0.659	1563
AV944_08725	hypothetical protein	0.721	678
AV944_08920	multidrug transporter	0.697	891
AV944_08970	hexuronate transporter	0.671	1272
AV944_08975	alpha-glucosidase	0.686	2385
AV944_08985	dienelactone hydrolase	0.712	1323
AV944_08990	beta-glucuronidase	0.673	1836
AV944_09005	hypothetical protein	0.632	1893
AV944_09010	subtilase	0.668	2046
AV944_09015	hypothetical protein	0.654	633
AV944_09020	hypothetical protein	0.671	456
AV944_09025	hypothetical protein	0.682	330
AV944_09050	NAD(FAD)-dependent dehydrogenase	0.617	1584
AV944_09060	hypothetical protein	0.589	207
AV944_09075	peroxiredoxin	0.583	624
AV944_09080	ArsR family transcriptional regulator	0.58	393
AV944_09090	hypothetical protein	0.612	498
AV944_09095	hypothetical protein	0.642	1347
AV944_09105	hypothetical protein	0.671	258
AV944_09110	hypothetical protein	0.629	420
AV944_09115	hypothetical protein	0.694	1116
AV944_09125	hypothetical protein	0.669	1302
AV944_09130	hypothetical protein	0.633	420
AV944_09135	hypothetical protein	0.618	327
AV944_09140	hypothetical protein	0.688	642
AV944_09145	hypothetical protein	0.638	843
AV944_09150	hypothetical protein	0.619	2628
AV944_09155	hypothetical protein	0.683	537
AV944_09160	hypothetical protein	0.623	636
AV944_09165	hypothetical protein	0.661	510
AV944_09185	Zn-dependent oxidoreductase	0.673	1032
AV944_09190	transcriptional regulator	0.641	348
AV944_09195	hypothetical protein	0.652	984
AV944_09200	hypothetical protein	0.623	915
AV944_09205	chromosome partitioning protein ParB	0.64	894
AV944_09220	hypothetical protein	0.646	387
AV944_09225	subtilase	0.693	2073
AV944_09230	hypothetical protein	0.654	648
AV944_09235	hypothetical protein	0.677	675
AV944_09240	hypothetical protein	0.662	477
AV944_09245	hypothetical protein	0.618	186
AV944_09250	hypothetical protein	0.628	753
AV944_09255	hypothetical protein	0.647	822
AV944_09260	hypothetical protein	0.637	1044
AV944_09265	hypothetical protein	0.621	1017
AV944_09270	hypothetical protein	0.594	1701
AV944_09275	hypothetical protein	0.597	600
AV944_09280	restriction endonuclease	0.602	651
AV944_09285	hypothetical protein	0.614	1233
AV944_09305	hypothetical protein	0.569	297
AV944_09365	formate dehydrogenase	0.645	2328
AV944_09370	hypothetical protein	0.655	267
AV944_09390	hypothetical protein	0.688	1509
AV944_09395	hypothetical protein	0.698	1047
AV944_09400	alcohol dehydrogenase	0.672	1053
AV944_09405	hypothetical protein	0.644	2208
AV944_09415	hypothetical protein	0.663	255
AV944_09420		0.675	498
AV944_09425	chalcone synthase	0.685	1053
AV944_09430	MFS transporter	0.682	1557
AV944_09435	GntR family transcriptional regulator	0.663	732
AV944_09450	L-rhamnonate dehydratase	0.633	1179
AV944_09455	3-hydroxyisobutyrate dehydrogenase	0.703	837
AV944_09460	dehydrogenase	0.679	1227
AV944_09470	hypothetical protein	0.628	258
AV944_09480	carboxypeptidase	0.647	1809
AV944_09520	hypothetical protein	0.658	1062
AV944_09525	UDP-glucose 6-dehydrogenase	0.616	1167
AV944_09535	glycosyl transferase family A	0.65	942
AV944_09540	glycosyl transferase	0.645	894
AV944_09555	hypothetical protein	0.673	1086
AV944_09560	glucuronosyltransferase	0.687	486
AV944_09565	glucuronosyltransferase	0.656	483
AV944_09570	hypothetical protein	0.677	2127
AV944_09575	hypothetical protein	0.695	1704
AV944_09580	hypothetical protein	0.669	969
AV944_09585	hypothetical protein	0.631	726
AV944_09590	hypothetical protein	0.688	1662
AV944_09595	secretion protein HlyD	0.664	1356
AV944_09600	hypothetical protein	0.678	1713
AV944_09605	hypothetical protein	0.656	1491
AV944_09615	hypothetical protein	0.672	537
AV944_09620	hypothetical protein	0.667	1038
AV944_09625	hypothetical protein	0.609	741
AV944_09630	hypothetical protein	0.608	1989
AV944_09635	hypothetical protein	0.583	252
AV944_09640	hypothetical protein	0.625	1989
AV944_09645	hypothetical protein	0.613	1371
AV944_09650	hypothetical protein	0.665	1515
AV944_09655	polysaccharide biosynthesis protein	0.67	552
AV944_09660	hypothetical protein	0.684	297
AV944_09665	hypothetical protein	0.673	462
AV944_09675	hypothetical protein	0.693	1527
AV944_09680	citrate-proton symporter	0.666	1308
AV944_09685	ABC transporter substrate-binding protein	0.673	846
AV944_09690	hypothetical protein	0.694	1221
AV944_09695	LysR family transcriptional regulator	0.705	930
AV944_09700	serine hydrolase	0.672	825
AV944_09755	hypothetical protein	0.624	702
AV944_09760	hypothetical protein	0.613	204
AV944_09765	hypothetical protein	0.627	558
AV944_09770	hypothetical protein	0.636	1401
AV944_09775	transposase	0.608	1443
AV944_09780	hypothetical protein	0.672	993
AV944_09785	hypothetical protein	0.656	999
AV944_09790	hypothetical protein	0.649	279
AV944_09795	hypothetical protein	0.585	549
AV944_09800	hypothetical protein	0.588	939
AV944_09810	hypothetical protein	0.668	567
AV944_09830	DUF4440 domain-containing protein	0.642	477
AV944_09845	hypothetical protein	0.574	195
AV944_09860	hypothetical protein	0.557	210
AV944_09875	glycosyl hydrolase family 92	0.626	1995
AV944_09900	hypothetical protein	0.609	483
AV944_09905	hypothetical protein	0.652	528
AV944_09910	hypothetical protein	0.625	603
AV944_09915	chromate transporter	0.67	1398
AV944_09920	sulfurtransferase	0.658	825
AV944_09925	hypothetical protein	0.649	1707
AV944_09930	UDP-galactopyranose mutase	0.643	2238
AV944_09935	hypothetical protein	0.661	363
AV944_09940	hypothetical protein	0.626	366
AV944_09945	hypothetical protein	0.623	1938
AV944_09950	hypothetical protein	0.582	297
AV944_09965	hypothetical protein	0.565	186
AV944_09980	hypothetical protein	0.638	486
AV944_09985	hypothetical protein	0.552	366
AV944_10015	hypothetical protein	0.648	2832
AV944_10070	glycoside hydrolase family 43	0.655	3342
AV944_10075	hypothetical protein	0.637	975
AV944_10080	hypothetical protein	0.626	2310
AV944_10085	hypothetical protein	0.643	1803
AV944_10090	hypothetical protein	0.703	1350
AV944_10095	metalloprotease TldD	0.694	1461
AV944_10100	thioredoxin	0.618	327
AV944_10105	hypothetical protein	0.668	891
AV944_10110	hypothetical protein	0.717	240
AV944_10115	cysteine synthase	0.665	1077
AV944_10150	hypothetical protein	0.64	2934
AV944_10215	hypothetical protein	0.652	897
AV944_10285	(2Fe-2S)-binding protein	0.647	1539
AV944_10290	hypothetical protein	0.681	573
AV944_10375	hypothetical protein	0.6	912
AV944_10380	ubiquinone biosynthesis protein	0.686	1512
AV944_10465	hypothetical protein	0.615	633
AV944_10545	hypothetical protein	0.684	630
AV944_10675	hypothetical protein	0.658	2982
AV944_10725	hypothetical protein	0.598	189
AV944_10755	hypothetical protein	0.679	249
AV944_10880	hypothetical protein	0.661	327
AV944_10970	hypothetical protein	0.618	351
AV944_10975	hypothetical protein	0.585	357
AV944_10980	hypothetical protein	0.605	342
AV944_10985	hypothetical protein	0.589	192
AV944_10990	hypothetical protein	0.599	252
AV944_10995	hypothetical protein	0.614	264
AV944_11000	hypothetical protein	0.605	387
AV944_11005	hypothetical protein	0.592	498
AV944_11010	hypothetical protein	0.589	192
AV944_11015	hypothetical protein	0.628	261
AV944_11020	hypothetical protein	0.623	459
AV944_11025	hypothetical protein	0.591	318
AV944_11030	hypothetical protein	0.619	315
AV944_11035	hypothetical protein	0.615	507
AV944_11040	hypothetical protein	0.625	240
AV944_11045	hypothetical protein	0.636	2271
AV944_11050	hypothetical protein	0.63	2346
AV944_11055	hypothetical protein	0.648	1314
AV944_11060	hypothetical protein	0.628	723
AV944_11065	hypothetical protein	0.629	663
AV944_11070	hypothetical protein	0.616	1380
AV944_11075	hypothetical protein	0.626	729
AV944_11080	hypothetical protein	0.634	1755
AV944_11085	hypothetical protein	0.62	384
AV944_11090	hypothetical protein	0.629	345
AV944_11095	hypothetical protein	0.524	189
AV944_11100	hypothetical protein	0.616	318
AV944_11105	hypothetical protein	0.641	468
AV944_11110	hypothetical protein	0.561	198
AV944_11115	repressor	0.583	549
AV944_11120	hypothetical protein	0.591	276
AV944_11125	hypothetical protein	0.657	201
AV944_11130	hypothetical protein	0.667	192
AV944_11135	hypothetical protein	0.634	279
AV944_11140	hypothetical protein	0.585	306
AV944_11145	hypothetical protein	0.528	195
AV944_11155	YqaJ-like viral recombinase	0.57	681
AV944_11160	hypothetical protein	0.631	588
AV944_11165	hypothetical protein	0.611	687
AV944_11170	hypothetical protein	0.626	918
AV944_11175	hypothetical protein	0.615	192
AV944_11180	hypothetical protein	0.661	372
AV944_11185	hypothetical protein	0.651	189
AV944_11190	integrase	0.612	975
AV944_11560	peptidase M13	0.65	2058
AV944_11575	hypothetical protein	0.685	327
AV944_11605	histidine kinase	0.649	1176
AV944_11675	pyridine nucleotide-disulfide oxidoreductase	0.675	1281
AV944_11690	hypothetical protein	0.649	225
AV944_11695	hypothetical protein	0.693	603
AV944_11710	hypothetical protein	0.61	264
AV944_11715	hypothetical protein	0.679	741
AV944_11725	GntR family transcriptional regulator	0.668	645
AV944_11880	cyclic nucleotide-binding protein	0.664	720
AV944_11885	aromatic amino acid aminotransferase	0.678	1191
AV944_11985	magnesium transporter	0.689	1359
AV944_12010	beta-xylosidase	0.601	1116
AV944_12015	hypothetical protein	0.72	870
AV944_12020	hypothetical protein	0.711	1281
AV944_12030	hypothetical protein	0.687	699
AV944_12075	hypothetical protein	0.62	213
AV944_12080	hypothetical protein	0.675	885
AV944_12090	hypothetical protein	0.651	312
AV944_12310	hypothetical protein	0.594	234
AV944_12405	hypothetical protein	0.547	519
AV944_12445	hypothetical protein	0.679	504
AV944_12450	hypothetical protein	0.719	192
AV944_12475	hypothetical protein	0.677	399
AV944_12485	hypothetical protein	0.696	441
AV944_12555	hypothetical protein	0.678	351
AV944_12570	hypothetical protein	0.632	840
AV944_12645	hypothetical protein	0.72	468
AV944_12680	diaminopimelate decarboxylase	0.692	1287
AV944_12690	hypothetical protein	0.698	411
AV944_12700	hypothetical protein	0.671	207
AV944_12850	drug:proton antiporter	0.653	369
AV944_13075	tryptophan halogenase	0.694	1527
AV944_13110	hypothetical protein	0.636	1086
AV944_13205	patatin	0.678	768
AV944_13280	glutathione S-transferase	0.662	783
AV944_13320	hypothetical protein	0.644	438
AV944_13350	electron transfer flavoprotein subunit beta	0.664	750
AV944_13410	hypothetical protein	0.669	480
AV944_13415	hypothetical protein	0.686	1137
AV944_13430	hypothetical protein	0.616	315
AV944_13435	hypothetical protein	0.659	879
AV944_13495	hypothetical protein	0.667	1143
AV944_13615	hypothetical protein	0.697	669
AV944_13635	hypothetical protein	0.659	1629
AV944_13640	carbonic anhydrase	0.631	639
AV944_13710	hypothetical protein	0.643	729
AV944_13735	hypothetical protein	0.751	213
AV944_13760	hypothetical protein	0.683	243
AV944_13875	catalase	0.642	867
AV944_13880	hypothetical protein	0.696	378
AV944_13935	hypothetical protein	0.681	429
AV944_13960	alkaline phosphatase	0.695	1674
AV944_13965	hypothetical protein	0.661	2433
AV944_13995	peptidase M4	0.678	1449
AV944_14060	2-hydroxy-3-oxopropionate reductase	0.641	699
AV944_14085	hypothetical protein	0.678	1359
AV944_14220	porin	0.663	1455
AV944_14275	hypothetical protein	0.7	423
AV944_14340	hypothetical protein	0.586	297
AV944_14345	hypothetical protein	0.635	315
AV944_14510	hypothetical protein	0.718	330
AV944_14550	isochorismatase	0.652	549
AV944_14600	hypothetical protein	0.64	1170
AV944_14655	urea carboxylase-associated protein	0.645	597
AV944_14665	hypothetical protein	0.667	1158
AV944_14805	hypothetical protein	0.613	279
AV944_14880	hypothetical protein	0.673	459
AV944_14900	hypothetical protein	0.647	201
AV944_14925	hypothetical protein	0.555	807
AV944_14975	beta-N-acetylhexosaminidase	0.678	2496
AV944_14980	hypothetical protein	0.624	213
AV944_14990	glutathione-dependent reductase	0.642	969
AV944_15010	hypothetical protein	0.621	240
AV944_15035	hypothetical protein	0.657	198
AV944_15130	hypothetical protein	0.592	441
AV944_15135	hypothetical protein	0.62	192
AV944_15140	hypothetical protein	0.669	444
AV944_15160	hypothetical protein	0.653	636
AV944_15165	hypothetical protein	0.658	600
AV944_15170	hypothetical protein	0.648	1140
AV944_15195	hypothetical protein	0.584	723
AV944_15215	modulator protein	0.654	2082
AV944_15225	hypothetical protein	0.59	1125
AV944_15250	hypothetical protein	0.656	387
AV944_15265	hypothetical protein	0.617	957
AV944_15280	hypothetical protein	0.6	2022
AV944_15345	hypothetical protein	0.658	336
AV944_15350	hypothetical protein	0.68	606
AV944_15520	hypothetical protein	0.591	567
AV944_15575	hypothetical protein	0.598	204
AV944_15585	TonB-dependent receptor	0.623	3348
AV944_15630	hypothetical protein	0.636	1122
AV944_15700	LOG family protein	0.581	582
AV944_15765	hypothetical protein	0.658	921
AV944_15790	hypothetical protein	0.651	393
AV944_15960	hypothetical protein	0.651	567
AV944_16010	hypothetical protein	0.682	516
AV944_16120	hypothetical protein	0.668	1263
AV944_16150	hypothetical protein	0.605	1578
AV944_16380	hypothetical protein	0.665	714
AV944_16400	metallothionein	0.632	171
AV944_16405	hypothetical protein	0.62	303
AV944_16505	stress-induced protein	0.656	195
AV944_16630	hypothetical protein	0.656	270
AV944_16705	hypothetical protein	0.641	2022
AV944_16725	hypothetical protein	0.751	1236
AV944_16765	hypothetical protein	0.683	246
AV944_16770	hypothetical protein	0.724	228
AV944_16795	hypothetical protein	0.697	495
AV944_16835	hypothetical protein	0.664	333
AV944_16870	hypothetical protein	0.697	432
AV944_16880	hypothetical protein	0.695	423
AV944_16885	hypothetical protein	0.643	210
AV944_16940	hypothetical protein	0.646	774
AV944_16975	energy transducer TonB	0.703	1026
AV944_17000	hypothetical protein	0.677	1032
AV944_17060	AsnC family transcriptional regulator	0.629	456
AV944_17065	methionine gamma-lyase	0.665	1215
AV944_17085	hypothetical protein	0.697	1797
AV944_17145	hypothetical protein	0.614	834
AV944_17175	hypothetical protein	0.646	1188
AV944_17190	hypothetical protein	0.68	219
AV944_17215	polyphosphate kinase	0.659	756
AV944_17220	family 2 glycosyl transferase	0.681	1008
AV944_17285	cytochrome ubiquinol oxidase subunit II	0.649	888
AV944_17290	hypothetical protein	0.714	444
